# Supplementary material for: Prevalence, Molecular Characteristics and Virulence Identification of Bovine Parainfluenza Virus Type 3 in China
Source: Viruses. 2024 Mar 5;16(3):402. doi: 10.3390/v16030402 (PMC10974836; doi:10.3390/v16030402)
Supplement: Supplementary file 1 [file viruses-16-00402-s001.zip]

Archive with 1 entries (1 files):
- viruses-2888393-supplementary materials.pdf
